# Supplementary material for: Intravascular lithotripsy (IVL) enabled the percutaneous closure of a severely calcified paravalvular leak regurgitation following implantation of a self-expandable transcatheter aortic valve: a case report
Source: Front Cardiovasc Med. 2024 Feb 21;11:1359711. doi: 10.3389/fcvm.2024.1359711 (PMC10914981; doi:10.3389/fcvm.2024.1359711)
Supplement: Supplementary Video S1 — Mid-esophageal 5 chamber view 2D TEE color Doppler showing moderate to severe PVL regurgitation after SETAVI (26 mm Evolut™ R®). [file Datasheet1.zip]

Archive with 4 entries (2 files):
- Data Sheet 1_v1/
- Data Sheet 1_v1/Suppl Video 1.pptx
- Data Sheet 1_v1/__MACOSX/
- Data Sheet 1_v1/__MACOSX/._Suppl Video 1.pptx
