# Supplementary material for: Intravascular lithotripsy (IVL) enabled the percutaneous closure of a severely calcified paravalvular leak regurgitation following implantation of a self-expandable transcatheter aortic valve: a case report
Source: Front Cardiovasc Med. 2024 Feb 21;11:1359711. doi: 10.3389/fcvm.2024.1359711 (PMC10914981; doi:10.3389/fcvm.2024.1359711)
Supplement: Supplementary Video S3 — Pre-procedural aortography with a Pig-tail 5-Fr catheter in left anterior oblique view showing a 26 mm SE Evolut™ R® with severe regurgitation due to a highly calcified long paravalvular leak. [file Datasheet3.zip]

Archive with 4 entries (2 files):
- Data Sheet 3_v1/
- Data Sheet 3_v1/Suppl Video 3 .pptx
- Data Sheet 3_v1/__MACOSX/
- Data Sheet 3_v1/__MACOSX/._Suppl Video 3 .pptx
