# Supplementary material for: Intravascular lithotripsy (IVL) enabled the percutaneous closure of a severely calcified paravalvular leak regurgitation following implantation of a self-expandable transcatheter aortic valve: a case report
Source: Front Cardiovasc Med. 2024 Feb 21;11:1359711. doi: 10.3389/fcvm.2024.1359711 (PMC10914981; doi:10.3389/fcvm.2024.1359711)
Supplement: Supplementary Video S4 — Post-procedure aortography with a Pig-tail 5-Fr catheter in left anterior oblique view showing the correct position within the long leak of the 5 mm ST PLD with mild residual regurgitation. Note the large calcific nodules in the aortic annular region. [file Datasheet4.zip]

Archive with 4 entries (2 files):
- Data Sheet 4_v1/
- Data Sheet 4_v1/Suppl Video 4.pptx
- Data Sheet 4_v1/__MACOSX/
- Data Sheet 4_v1/__MACOSX/._Suppl Video 4.pptx
